# Supplementary material for: Changes in bud morphology, growth-related genes and nutritional status during cheliped regeneration in the Chinese mitten crab, Eriocheir sinensis
Source: PLoS One. 2018 Dec 26;13(12):e0209617. doi: 10.1371/journal.pone.0209617 (PMC6306232; doi:10.1371/journal.pone.0209617)
Supplement: S1 Dataset — (ZIP) [file pone.0209617.s001.zip]

Archive with 20 entries (10 files):
- data/
- data/Fig 1/
- data/Fig 1/cheliped bud.tif
- data/Fig 2/
- data/Fig 2/chitin and crude protein.xlsx
- data/Fig 3/
- data/Fig 3/PO activity.xls
- data/Fig 4/
- data/Fig 4/Chi.xls
- data/FIg 5/
- data/FIg 5/MIH.xls
- data/Fig 6/
- data/Fig 6/EcR.xls
- data/Fig 7/
- data/Fig 7/total lipid.xlsx
- data/Fig 8/
- data/Fig 8/L-trp.xls
- data/Fig 8/Moisture.xlsx
- data/Table 2/
- data/Table 2/Fatty acid composition.xls
