# Supplementary material for: Changes in bud morphology, growth-related genes and nutritional status during cheliped regeneration in the Chinese mitten crab, Eriocheir sinensis
Source: PLoS One. 2018 Dec 26;13(12):e0209617. doi: 10.1371/journal.pone.0209617 (PMC6306232; doi:10.1371/journal.pone.0209617)
Supplement: S1 Dataset — (ZIP) [file pone.0209617.s001.zip › data/Fig 2/chitin and crude protein.xlsx]

## Sheet: Sheet1
				（mg/g)	(ug/g)
		W0	W1	crude protein			W2	chitin
7d	7d-①②③	753	740.17	0.017039	17.039		718.83	0.954622	954.622
	7d-④⑤⑥	821.76	806.71	0.016314	16.314		788.45	0.959465	959.465
	7d-⑦⑧⑨	718.06	704.66	0.017661	17.661		678.61	0.94506	945.06
					0
14d	14d-①②③	730.06	715.21	0.022341	22.341		703.22	0.963236	963.236
	14d-④⑤⑥	686.93	671.08	0.022074	22.074		659.17	0.959588	959.588
	14d-⑦⑧⑨	761.02	744.3	0.021971	21.971		727.26	0.955638	955.638
					0
21d	21d-①②③	754.73	734.01	0.027454	27.454		717.74	0.950989	950.989
	21d-④⑤⑥	671.04	654.12	0.027215	27.215		652.73	0.972714	972.714
	21d-⑦⑧⑨	730.85	711.95	0.02586	25.86		702.3	0.960936	960.936
					0			0.0108753	10.8753
28d	28d-①②③	702.97	681.45	0.030613	30.613		675.31	0.960653	960.653
	28d-④⑤⑥	770.2	748.46	0.028226	28.226		739.72	0.960426	960.426
	28d-⑦⑧⑨	725.07	698.62	0.036479	36.479		691.02	0.953039	953.039
