# Supplementary material for: Changes in bud morphology, growth-related genes and nutritional status during cheliped regeneration in the Chinese mitten crab, Eriocheir sinensis
Source: PLoS One. 2018 Dec 26;13(12):e0209617. doi: 10.1371/journal.pone.0209617 (PMC6306232; doi:10.1371/journal.pone.0209617)
Supplement: S1 Dataset — (ZIP) [file pone.0209617.s001.zip › data/Fig 3/PO activity.xls]

## Sheet: Magellan for F50 Sheet 3
	CFH	DO				HL	DO
	1d-1	1.1955	1.15013	19.0483		1d-1	1.1758	1.13043	18.6986
	1d-2	1.2	1.15463	19.1281		1d-2	1.2097	1.16433	19.3003
	1d-3	1.0974	1.05203	17.307		1d-3	1.0875	1.04213	17.1313
	1d-4	0.9924	0.947033	15.4432		1d-4	1.1092	1.06383	17.5164
	7d-1	1.1201	1.07473	17.7099		7d-1	1.0682	1.02283	16.7887
	7d-2	0.9914	0.946033	15.4255		7d-2	0.9806	0.935233	15.2338
	7d-3	1.125	1.07963	17.7969		7d-3	1.0917	1.04633	17.2058
	7d-4	1.0335	0.988133	16.1728		7d-4	0.9762	0.930833	15.1557
	14d-1	0.931	0.885633	14.3534		14d-1	1.0269	0.981533	16.0556
	14d-2	1.0021	0.956733	15.6154		14d-2	1.101	1.05563	17.3709
	14d-3	1.107	1.06163	17.4774		14d-3	1.2012	1.15583	19.1494
	14d-4	1.1554	1.11003	18.3365		14d-4	0.9893	0.943933	15.3882
	21d-1	0.8568	0.811433	13.0363		21d-1	0.8387	0.793333	12.7151
	21d-2	0.9667	0.921333	14.9871		21d-2	0.9479	0.902533	14.6534
	21d-3	0.8677	0.822333	13.2298		21d-3	0.981	0.935633	15.2409
	21d-4	1.0571	1.01173	16.5917		21d-4	0.9505	0.905133	14.6995
	28d-1	0.9502	0.904833	14.6942		28d-1	1.0246	0.979233	16.0148
	28d-2	0.925	0.879633	14.2469		28d-2	0.8713	0.825933	13.2937
	28d-3	0.9233	0.877933	14.2167		28d-3	0.9627	0.917333	14.9161
	28d-4	1.0895	1.04413	17.1668		28d-4	1.0062	0.960833	15.6882
	1c-1	1.0454	1.00003	16.384		1c-1	1.1792	1.13383	18.7589
	1c-2	1.1737	1.12833	18.6613		1c-2	1.3801	1.33473	22.3249
	1c-3	1.0242	0.978833	16.0077		1c-3	1.1165	1.07113	17.646
	1c-4	1.1885	1.14313	18.924		1c-4	0.8862	0.840833	13.5582
	7c-1	1.1961	1.15073	19.0589		7c-1	1.4743	1.42893	23.997
	7c-2	1.0572	1.01183	16.5934		7c-2	1.178	1.13263	18.7376
	7c-3	1.1254	1.08003	17.804		7c-3	1.3613	1.31593	21.9912
	7c-4	1.0963	1.05093	17.2875		7c-4	1.0618	1.01643	16.6751
	14c-1	0.9953	0.949933	15.4947		14c-1	0.9091	0.863733	13.9647
	14c-2	1.1136	1.06823	17.5945		14c-2	1.1785	1.13313	18.7465
	14c-3	1.1388	1.09343	18.0418		14c-3	1.0216	0.976233	15.9615
	14c-4	1.0757	1.03033	16.9218		14c-4	1.0624	1.01703	16.6857
	21c-1	1.0811	1.03573	17.0177		21c-1	1.0545	1.00913	16.5455
	21c-2	1.0382	0.992833	16.2562		21c-2	1.1173	1.07193	17.6602
	21c-3	1.1409	1.09553	18.0791		21c-3	0.9495	0.904133	14.6818
	21c-4	1.0938	1.04843	17.2431		21c-4	1.0255	0.980133	16.0308
	28c-1	1.079	1.03363	16.9804		28c-1	1.1382	1.09283	18.0312
	28c-2	0.8609	0.815533	13.1091		28c-2	0.9266	0.881233	14.2753
	28c-3	0.9935	0.948133	15.4628		28c-3	1.2977	1.25233	20.8623
	28c-4	0.986	0.940633	15.3296		28c-4	1.0652	1.01983	16.7354
