# Supplementary material for: Changes in bud morphology, growth-related genes and nutritional status during cheliped regeneration in the Chinese mitten crab, Eriocheir sinensis
Source: PLoS One. 2018 Dec 26;13(12):e0209617. doi: 10.1371/journal.pone.0209617 (PMC6306232; doi:10.1371/journal.pone.0209617)
Supplement: S1 Dataset — (ZIP) [file pone.0209617.s001.zip › data/Fig 4/Chi.xls]

## Sheet: Hmeolymph
	Chi	B-actin
1d-1xue	29.7116	17.1251	12.5864	-1.19221	2.28502
1d-2xue	29.2369	16.9762	12.2607	-1.51793	2.86381
1d-3xue	31.6247	18.8616	12.7631	-1.01553	2.02164
1d-4xue	32.8752	19.9261	12.9491	-0.829542	1.77712
			0	-13.7786
			0	-13.7786
			0	-13.7786
7d-1xue	25.6114	16.6828	8.92856	-4.85007	28.8414
7d-2xue	25.2855	15.9532	9.33228	-4.44635	21.8014
7d-3xue	25.5192	17.1501	8.36916	-5.40947	42.5023
7d-4xue	28.4488	19.9009	8.54787	-5.23075	37.5504
			0	-13.7786
			0	-13.7786
14d-1xue	30.704	22.4176	8.28638	-5.49225	45.0123
14d-2xue	29.8863	21.1062	8.78008	-4.99854	31.9677
14d-3xue	29.1038	20.7896	8.31424	-5.46439	44.1514
14d-4xue	30.3458	22.0324	8.31344	-5.46519	44.1759
				-13.7786	14053.3
				-13.7786	14053.3
21d-1xue	27.2941	16.9264	10.3677	-3.41096	10.6366
21d-2xue	26.6905	16.5962	10.0943	-3.68434	12.8557
21d-3xue	29.0976	19.6611	9.4365	-4.34213	20.282
21d-4xue	30.6909	21.2537	9.43727	-4.34135	20.2711
			0	-13.7786	14053.3
			0	-13.7786	14053.3
28d-1xue	32.792	22.7151	10.0769	-3.70172	13.0116
28d-2xue	28.2967	18.2349	10.0618	-3.71678	13.1481
28d-3xue	33.7045	23.02	10.6846	-3.09405	8.53891
28d-4xue	29.0432	18.9898	10.0534	-3.72526	13.2256
			0	-13.7786	14053.3
			0	-13.7786	14053.3
			0	-13.7786	14053.3
1c-1xue	30.4663	18.4668	11.9995	-1.77915	3.43224
1c-2xue	30.5002	18.5671	11.9331	-1.84556	3.59392
1c-3xue	29.5967	17.0923	12.5043	-1.27432	2.41885
1c-4xue	29.7151	17.8574	11.8577	-1.92094	3.7867
			0	-13.7786	14053.3
			0	-13.7786	14053.3
7c-1xue	30.7211	18.3985	12.3226	-1.45604	2.74354
7c-2xue	29.7104	18.9966	10.7138	-3.06482	8.36763
7c-3xue	30.555	19.2846	11.2704	-2.50821	5.68916
7c-4xue	31.9892	20.2629	11.7262	-2.05239	4.14794
			0	-13.7786	14053.3
			0	-13.7786	14053.3
14c-1xue	23.9437	13.8972	10.0465	-3.73208	13.2883
14c-2xue	26.5171	16.6146	9.90249	-3.87613	14.6836
14c-3xue	26.1838	15.8438	10.34	-3.43863	10.8425
14c-4xue	26.5995	17.0299	9.56963	-4.20899	18.4941
				-13.7786	14053.3
				-13.7786	14053.3
21c-1xue	28.1253	15.6195	12.5058	-1.2728	2.4163		13.7786
21c-2xue	27.342	15.028	12.314	-1.46466	2.75998
21c-3xue	30.9285	17.1499	13.7786	4.9738e-14	1
21c-4xue	29.988	16.4688	13.5192	-0.259386	1.19697
			0	-13.7786	14053.3
			0	-13.7786	14053.3
28c-1 xue	26.3048	16.8187	9.48605	-4.29257	19.5971
28c-2xue	22.3502	12.8187	9.53145	-4.24717	18.9901
28c-3xue	28.4516	18.2218	10.2298	-3.54887	11.7035
28c-4xue	23.1125	13.7014	9.41115	-4.36748	20.6415

## Sheet: Hepatopancreas
				8.5047
	Chi	B-actin
1d-1gan	28.9492	23.357	5.59225	-2.91245	7.52896
1d-2gan	19.3535	14.3583	4.99515	-3.50955	11.3888
1d-3gan	18.4635	13.4223	5.04119	-3.46351	11.0311
1d-4gan	22.8312	17.5614	5.26986	-3.23484	9.41423
			0	-8.5047
			0	-8.5047
7d-1gan	19.4769	15.288	4.1889	-4.3158	19.9153
7d-2gan	27.2279	22.7146	4.51329	-3.99141	15.9051
7d-3gan	24.2057	19.4328	4.77286	-3.73184	13.2861
7d-4gan	28.4931	24.2937	4.19941	-4.30529	19.7707
			0	-8.5047
			0	-8.5047
14d-1gan	26.3548	22.7842	3.57066	-4.93405	30.57
14d-2gan	28.9543	25.593	3.36135	-5.14336	35.3431
14d=3gan	26.6746	23.417	3.25758	-5.24712	37.9787
14d-4gan	28.36	24.5796	3.78041	-4.72429	26.4335
				-8.5047
			0	-8.5047
21d-1gan	22.9123	18.3235	4.5888	-3.9159	15.094
21d-2gan	25.7364	20.6389	5.0975	-3.4072	10.6089
21d-3gan	21.6058	16.9008	4.70503	-3.79968	13.9257
21d-4gan	25.2206	20.4349	4.78572	-3.71899	13.1682
			0	-8.5047
28d-1gan	25.6773	17.7542	7.92308	-0.581627	1.49654
28d-2gan	24.4106	17.3984	7.0122	-1.4925	2.81376
28d-3gan	26.0957	17.7666	8.32908	-0.175623	1.12945
28d-4gan	26.1509	17.6462	8.5047	0	1
			0	-8.5047
			0	-8.5047
1c-1gan	24.577	19.2214	5.35561	-3.1491	8.871
1c-2gan	24.8537	18.9154	5.9383	-2.56641	5.92332
1c-3gan	22.2099	16.6147	5.59516	-2.90954	7.51379
1c-4gan	22.7701	17.3832	5.38688	-3.11782	8.68076
			0	-8.5047
			0	-8.5047
7c-1gan	28.0305	22.8272	5.20331	-3.3014	9.85869
7c-2gan	26.1544	20.8069	5.34748	-3.15723	8.92114
7c-3gan	22.1534	16.7418	5.4116	-3.0931	8.53329
7c-4gan	27.5824	20.8804	6.70192	-1.80278	3.48892
			0	-8.5047	363.221
			0	-8.5047	363.221
14c-1gan	29.4478	22.9704	6.47748	-2.02722	4.0762
14c-2gan	23.4898	17.2852	6.20462	-2.30008	4.92485
14c-3gan	30.6458	23.7904	6.85546	-1.64924	3.13669
14c-4gan	22.7086	17.1532	5.55539	-2.94931	7.72381
			0	-8.5047
			0	-8.5047
21c-1gan	22.6065	16.4397	6.16678	-2.33793	5.05576
21c-2gan	25.811	19.9532	5.85783	-2.64688	6.2631
21c-3gan	26.2072	20.5306	5.67656	-2.82815	7.10162
21c-4gan	28.9827	23.0758	5.90685	-2.59785	6.05385
			0	-8.5047
			0	-8.5047
28c-1gan	23.3891	16.6711	6.71798	-1.78673	3.45031
28c-2gan	24.099	17.2473	6.85177	-1.65293	3.14472
28c-3gan	25.0167	18.8582	6.1585	-2.3462	5.08483
28c-4gan	24.1935	16.9824	7.21111	-1.2936	2.45138

## Sheet: Muscle
	Chi	B-actin			14.1712
1d-1jirou	33.6317	23.0762	10.5555	-3.6157	12.2584
1d-2jirou	27.3482	17.2429	10.1052	-4.06596	16.7485
1d-3jirou	34.0558	23.2463	10.8094	-3.36175	10.2799
1d-4jirou	27.5773	17.2578	10.3194	-3.85177	14.4377
			0	-14.1712	18448.2
7d-1ji	27.445	17.6786	9.7664	-4.40479	21.1824
7d-2ji	25.9088	16.4636	9.44521	-4.72598	26.4645
7d-3ji	29.1815	19.9512	9.23024	-4.94095	30.7167
7d-4ji	26.5136	17.3195	9.19411	-4.97709	31.4958
			0	-14.1712	18448.2
			0	-14.1712	18448.2
14d-1ji	33.0593	23.9496	9.10973	-5.06146	33.3928
14d-2ji	29.5127	20.5303	8.98234	-5.18885	36.4755
14d-3ji	31.8807	22.5589	9.3218	-4.84939	28.8279
14d-4ji	30.8602	21.2953	9.5649	-4.6063	24.3575
			0	-14.1712	18448.2
			0	-14.1712	18448.2
21d-1ji	31.8712	18.7849	13.0862	-1.08495	2.1213
21d-2ji	31.6661	18.6375	13.0286	-1.14262	2.20782
21d-3ji	31.3026	17.3145	13.9881	-0.183104	1.13532
21d-4ji	31.62	17.4488	14.1712	0	1
			0	-14.1712	18448.2
			0	-14.1712	18448.2
28d-1ji	32.8176	19.7186	13.0991	-1.07214	2.10255
28d-2ji	35.638	22.8676	12.7704	-1.40075	2.64039
28d-3ji	28.9928	16.7316	12.2611	-1.91005	3.75823
28d-4ji	34.6847	22.412	12.2726	-1.89856	3.72842
			0	-14.1712	18448.2
			0	-14.1712	18448.2
			0	-14.1712	18448.2
1c-5ji	29.9855	18.7827	11.2029	-2.96834	7.82636
1c-6ji	29.981	18.3002	11.6808	-2.49039	5.61929
1c-7ji	28.7512	17.3169	11.4343	-2.73687	6.66624
1c-8ji	29.6242	18.8497	10.7745	-3.39667	10.5317
			0	-14.1712	18448.2
7c-1ji	20.1596	8.69737	11.4622	-2.70897	6.53854
7c-2ji	20.6002	8.83022	11.77	-2.40118	5.28235
7c-3ji	20.426	8.56334	11.8627	-2.30851	4.9537
7c-4ji	21.4316	10.4912	10.9404	-3.23081	9.38793
			0	-14.1712	18448.2
			0	-14.1712	18448.2
14c-1ji	26.6627	14.3997	12.263	-1.90821	3.75342
14c-2ji	26.4725	14.2995	12.1729	-1.99828	3.99524
14c-3ji	24.6911	12.7345	11.9567	-2.21452	4.64128
14c-4ji	26.8451	14.6769	12.1682	-2.00298	4.00827
			0	-14.1712	18448.2
			0	-14.1712	18448.2
21c-1ji	33.7469	19.2627	14.4841	0.312943	0.804998
21c-2ji	34.2335	18.8281	15.4054	1.23421	0.425075
21c-3ji	33.3892	18.8289	14.5604	0.38916	0.763574
21c-4ji	33.1676	19.3377	13.8299	-0.341309	1.26691
			0	-14.1712	18448.2
			0	-14.1712	18448.2
28c-1ji	25.4856	13.0774	12.4082	-1.76297	3.39395
28c-2ji	27.6761	15.2942	12.3819	-1.78931	3.4565
28c-3ji	28.3301	16.0403	12.2898	-1.88136	3.68422
28c-4ji	27.4989	15.5553	11.9435	-2.22767	4.68377

## Sheet: Epidermis
				8.87495
1d-1pi	30.7004	22.6141	8.08635	-0.788601	1.7274
1d-2pi	29.411	21.188	8.223	-0.651949	1.57129
1d-3pi	28.5462	19.6712	8.87495	0	1
1d-4pi	30.2133	21.566	8.64738	-0.227577	1.17087
			0	-8.87495	469.49
			0	-8.87495	469.49
7d-1pi	27.5583	21.6684	5.88989	-2.98506	7.9176
7d-2pi	28.3246	22.4318	5.89276	-2.98219	7.90185
7d-3pi	28.5586	22.751	5.80754	-3.06741	8.3827
7d-4pi	26.5914	20.7097	5.88173	-2.99322	7.96249
			0	-8.87495	469.49
			0	-8.87495	469.49
14d-1pi	28.5956	25.0084	3.58719	-5.28776	39.0638
14d-2pi	30.9942	26.9148	4.0794	-4.79555	27.7718
14d-3pi	27.2779	22.9399	4.33797	-4.53698	23.2149
14d-4pi	26.6588	23.178	3.48083	-5.39412	42.0526
			0	-8.87495	469.49
			0	-8.87495	469.49
21d-1pi	24.9905	20.3853	4.60526	-4.26969	19.2888
21d-2pi	30.5627	25.9093	4.65335	-4.22161	18.6565
21d-3pi	29.1059	24.9832	4.12269	-4.75226	26.9508
21d-4pi	29.4848	25.7158	3.76907	-5.10588	34.4369
			0	-8.87495	469.49
			0	-8.87495	469.49
28d-1pi	27.7774	20.5955	7.18191	-1.69304	3.23338
28d-2pi	29.3994	22.2338	7.1656	-1.70935	3.27014
28d-3pi	30.8043	23.6263	7.17794	-1.69701	3.24229
28d-4pi	25.2053	17.7521	7.45318	-1.42177	2.67914
			0	-8.87495	469.49
			0	-8.87495	469.49
1c-1pi	29.0583	20.2684	8.78989	-0.0850636	1.06073
1c-2pi	28.8226	20.9718	7.85076	-1.02419	2.03382
1c-3pi	30.3886	21.551	8.83754	-0.0374142	1.02627
1c-4pi	28.8891	20.951	7.93817	-0.936779	1.91425
			0	-8.87495	469.49
			0	-8.87495	469.49
7c-1pi	28.0583	21.2684	6.78989	-2.08506	4.24294
7c-2pi	29.5226	22.5718	6.95076	-1.92419	3.79524
7c-3pi	29.0886	22.551	6.53754	-2.33741	5.05396
7c-4pi	27.5891	21.351	6.23817	-2.63678	6.21941
			0	-8.87495	469.49
			0	-8.87495	469.49
14c-1pi	23.6835	19.5302	4.1533	-4.72165	26.3851
14c-2pi	25.6638	21.3849	4.27888	-4.59608	24.1856
14c-3pi	27.0772	22.5446	4.53262	-4.34234	20.2849
14c-4pi	29.3977	25.3034	4.09433	-4.78062	27.486
			0	-8.87495	469.49
			0	-8.87495	469.49
21c-1pi	28.1845	23.1212	5.06329	-3.81166	14.0419
21c-2pi	30.2856	25.8411	4.44448	-4.43047	21.5627
21c-3pi	29.6208	24.637	4.9838	-3.89115	14.8373
21c-4pi	29.7788	25.3316	4.44717	-4.42778	21.5226
			0	-8.87495	469.49
			0	-8.87495	469.49
28c-1pi	25.0566	17.0298	8.02678	-0.848169	1.80021
28c-2pi	29.0609	21.1031	7.95782	-0.917131	1.88836
28c-3pi	27.3254	19.6417	7.68372	-1.19124	2.28348
28c-4pi	28.1718	20.8694	7.30247	-1.57249	2.97417
