# Supplementary material for: Changes in bud morphology, growth-related genes and nutritional status during cheliped regeneration in the Chinese mitten crab, Eriocheir sinensis
Source: PLoS One. 2018 Dec 26;13(12):e0209617. doi: 10.1371/journal.pone.0209617 (PMC6306232; doi:10.1371/journal.pone.0209617)
Supplement: S1 Dataset — (ZIP) [file pone.0209617.s001.zip › data/FIg 5/MIH.xls]

## Sheet: Hemolymph
	MIH	B-actin
1d-1xue	26.2186	17.6826	8.53602	-0.719715	1.64686
1d-2xue	25.8722	17.5615	8.31069	-0.945045	1.92525
1d-3xue	30.069	22.0271	8.0419	-1.21384	2.31954
1d-4xue	30.6423	21.6518	8.99051	-0.265226	1.20182
			0	-9.25574
			0	-9.25574
			0	-9.25574
7d-1xue	23.9559	15.2818	8.67411	-0.58163	1.49654
7d-2xue	26.3181	17.2597	9.05845	-0.197284	1.14654
7d-3xue	23.8244	14.5687	9.25574	0	1
7d-4xue	24.079	15.3931	8.6859	-0.569834	1.48435
			0	-9.25574
			0	-9.25574
14d-1xue	25.1086	16.5121	8.59652	-0.659217	1.57923
14d-2xue	25.1992	16.3795	8.81962	-0.436119	1.35296
14d-3xue	28.8244	19.8785	8.94599	-0.309749	1.23949
14d-4xue	27.079	18.377	8.70203	-0.553704	1.46785
			0	-9.25574	611.3
			0	-9.25574	611.3
21d-1xue	27.0973	18.6785	8.4188	-0.836938	1.78625
21d-2xue	23.4514	14.877	8.57444	-0.681294	1.60358
21d-3xue	24.4716	15.9791	8.4925	-0.763239	1.6973
21d-4xue			0	-9.25574	611.3
			0	-9.25574	611.3
			0	-9.25574	611.3
28d-1xue	31.3232	23.0678	8.2554	-1.00033	2.00046
28d-2xue	27.4491	18.9935	8.45557	-0.800165	1.7413
28d-3xue	32.6643	24.4616	8.20267	-1.05307	2.07494
28d-4xue	27.9838	19.571	8.41279	-0.842947	1.79371
			0	-9.25574	611.3
			0	-9.25574	611.3
			0	-9.25574	611.3
1c-1xue	27.2853	18.975	8.31027	-0.945463	1.92581
1c-2xue	26.3767	18.0542	8.32255	-0.933189	1.90949
1c-3xue	28.668	20.0933	8.57468	-0.681053	1.60331
1c-4xue	28.8167	20.7466	8.07002	-1.18572	2.27476
			0	-9.25574	611.3
			0	-9.25574	611.3
7c-1xue	30.0663	21.4002	8.66604	-0.589693	1.50493
7c-2xue	27.0137	18.4071	8.60661	-0.649131	1.56822
7c-3xue	29.1424	20.9651	8.17732	-1.07841	2.11171
7c-4xue	30.0594	21.7294	8.32999	-0.925748	1.89967
			0	-9.25574	611.3
			0	-9.25574	611.3
14c-1xue	25.0007	16.5506	8.45015	-0.805585	1.74785
14c-2xue	26.345	17.5903	8.75467	-0.501062	1.41525
14c-3xue	26.5491	17.8797	8.66943	-0.586303	1.50139
14c-4xue	25.7815	17.4289	8.35258	-0.903157	1.87015
			0	-9.25574	611.3
			0	-9.25574	611.3
21c-1xue	25.2483	16.8273	8.421	-0.834735	1.78353
21c-2xue	28.1388	19.8006	8.33815	-0.917583	1.88895
21c-3xue	25.3305	17.2092	8.12127	-1.13446	2.19537
21c-4xue			0	-9.25574	611.3
			0	-9.25574	611.3
			0	-9.25574	611.3
28c-1 xue	25.1483	16.9273	8.221	-1.03474	2.04874
28c-2xue	28.3378	19.8024	8.53537	-0.720362	1.6476
28c-3xue	24.3047	16.3092	7.99546	-1.26028	2.39542
28c-4xue	27.9388	19.6006	8.33815	-0.917583	1.88895

## Sheet: hepatopancreas
				6.26057
	MIH	B-actin
1d-1gan	29.7715	24.5457	5.22578	-1.03479	2.04882
1d-2gan	24.9623	19.8475	5.1148	-1.14577	2.21264
1d-3gan	24.3909	19.0513	5.33954	-0.92103	1.89347
1d-4gan	27.7078	22.8196	4.88828	-1.37229	2.58881
			0	-6.26057
			0	-6.26057
7d-1gan	26.5004	20.6524	5.84805	-0.412523	1.33101
7d-2gan	27.5359	21.9467	5.58913	-0.671438	1.59266
7d-3gan	26.1428	20.7662	5.37663	-0.883938	1.84541
7d-4gan	27.8646	21.8887	5.97595	-0.284621	1.21809
			0	-6.26057
			0	-6.26057
14d-1gan	26.0109	20.1324	5.87855	-0.382014	1.30316
14d-2gan	26.8786	21.0039	5.87462	-0.385948	1.30672
14d=3gan	26.3529	20.6901	5.66279	-0.597775	1.51338
14d-4gan	26.5124	20.2518	6.26057	0	1
			0	-6.26057
			0	-6.26057
21d-1gan	26.5526	21.2838	5.26884	-0.991732	1.98857
21d-2gan	27.5977	22.2516	5.34606	-0.914509	1.88493
21d-3gan	26.3294	21.147	5.18238	-1.07818	2.11138
21d-4gan	25.7822	19.9876	5.79466	-0.465908	1.38119
			0	-6.26057
28d-1gan	26.9126	21.7632	5.14941	-1.11115	2.16018
28d-2gan	25.5978	20.5919	5.00592	-1.25465	2.3861
28d-3gan	25.5674	20.1469	5.42059	-0.839975	1.79002
28d-4gan	26.7552	21.2459	5.50928	-0.751287	1.68329
			0	-6.26057
			0	-6.26057
1c-1gan	27.5457	22.3641	5.18159	-1.07898	2.11254
1c-2gan	26.7908	22.0849	4.70595	-1.55462	2.93757
1c-3gan	27.0387	22.2402	4.79851	-1.46206	2.75501
1c-4gan	26.39	21.1348	5.25519	-1.00538	2.00748
			0	-6.26057
			0	-6.26057
7c-1gan	27.744	22.9056	4.83846	-1.42211	2.67978
7c-2gan	24.9472	19.6258	5.32135	-0.939214	1.91748
7c-3gan	25.0071	19.8104	5.19668	-1.06389	2.09056
7c-4gan	29.8305	24.7449	5.08565	-1.17492	2.25781
			0	-6.26057	76.6688
			0	-6.26057	76.6688
14c-1gan	29.0086	23.5006	5.50801	-0.75256	1.68478
14c-2gan	26.8442	21.1276	5.71655	-0.544022	1.45803
14c-3gan	29.512	24.0518	5.4602	-0.800371	1.74155
14c-4gan	28.9777	23.149	5.82867	-0.431902	1.34901
			0	-6.26057
			0	-6.26057
21c-1gan	26.6576	21.0465	5.61111	-0.649461	1.56858
21c-2gan	25.9429	20.0326	5.91026	-0.350306	1.27483
21c-3gan	25.4036	20.1775	5.22615	-1.03442	2.04829
21c-4gan	28.1353	22.3426	5.79274	-0.467829	1.38303
			0	-6.26057
			0	-6.26057
28c-1gan	26.7578	21.4465	5.31128	-0.949287	1.93092
28c-2gan	26.2879	21.2616	5.02631	-1.23426	2.35261
28c-3gan	26.362	21.4693	4.89272	-1.36785	2.58085
28c-4gan	28.1303	23.1659	4.96445	-1.29612	2.45568
			0
			0

## Sheet: muscle
	MIH	B-actin		12.0737
1d-1jirou	28.7882	18.0642	10.724	-1.34969	2.54857
1d-2jirou	24.3948	13.3113	11.0835	-0.990202	1.98646
1d-3jirou	31.1536	20.3529	10.8007	-1.273	2.41663
1d-4jirou	24.1621	13.5386	10.6234	-1.45024	2.73254
			0	-12.0737	4310.66
7d-1ji	28.3646	17.012	11.3526	-0.721067	1.6484
7d-2ji	29.1708	18.0414	11.1294	-0.944319	1.92428
7d-3ji	29.4775	18.2769	11.2006	-0.87305	1.83153
7d-4ji	29.4221	18.0039	11.4181	-0.655575	1.57524
			0	-12.0737	4310.66
			0	-12.0737	4310.66
14d-1ji	26.7366	15.4448	11.2917	-0.781946	1.71945
14d-2ji	28.6803	17.5689	11.1114	-0.96229	1.9484
14d-3ji	29.0721	17.5888	11.4834	-0.590324	1.50558
14d-4ji	28.2034	16.1297	12.0737	0	1
			0	-12.0737	4310.66
			0	-12.0737	4310.66
21d-1ji	28.9718	18.2708	10.701	-1.37269	2.58953
21d-2ji	24.8369	13.2857	11.5511	-0.522543	1.43649
21d-3ji	25.5871	14.9803	10.6067	-1.46694	2.76436
21d-4ji	24.1942	13.1059	11.0884	-0.985336	1.97977
			0	-12.0737	4310.66
			0	-12.0737	4310.66
28d-1ji	24.9258	14.3076	10.6182	-1.45551	2.74254
28d-2ji	29.8654	18.9805	10.885	-1.18871	2.27948
28d-3ji	27.5044	16.6456	10.8588	-1.21494	2.32131
28d-4ji	28.7522	18.2946	10.4576	-1.61609	3.06544
			0	-12.0737	4310.66
			0	-12.0737	4310.66
1c-1ji	30.5084	19.8142	10.6942	-1.37949	2.60176
1c-2ji	29.0214	18.5847	10.4367	-1.63701	3.11021
1c-3ji	29.1181	18.4723	10.6458	-1.42785	2.69045
1c-4ji	30.3465	19.4885	10.858	-1.21571	2.32255
			0	-12.0737	4310.66
			0	-12.0737	4310.66
7c-1ji	30.4979	19.8379	10.66	-1.41368	2.66416
7c-2ji	30.9619	20.321	10.6409	-1.43282	2.69974
7c-3ji	30.945	20.3064	10.6386	-1.43511	2.70404
7c-4ji	28.3844	17.5185	10.8659	-1.20774	2.30976
			0	-12.0737	4310.66
			0	-12.0737	4310.66
14c-1ji	30.7982	19.349	11.4493	-0.624435	1.54161
14c-2ji	28.115	17.0851	11.03	-1.04372	2.06153
14c-3ji	29.6094	18.2856	11.3238	-0.749859	1.68163
14c-4ji	31.0161	19.9565	11.0596	-1.01405	2.01957
			0	-12.0737	4310.66
			0	-12.0737	4310.66
21c-1ji	25.82	14.8646	10.9555	-1.11823	2.1708
21c-2ji	25.0788	13.2129	11.8659	-0.207771	1.1549
21c-3ji	26.5895	15.3113	11.2782	-0.795485	1.73566
21c-4ji	26.7532	15.4862	11.267	-0.806694	1.7492
			0	-12.0737	4310.66
			0	-12.0737	4310.66
28c-1ji	29.4093	18.8614	10.5479	-1.52579	2.87944
28c-2ji	28.2536	17.473	10.7806	-1.29305	2.45046
28c-3ji	28.3401	17.1694	11.1706	-0.903055	1.87002
28c-4ji	28.4326	17.4556	10.977	-1.09666	2.13859

## Sheet: Epidermis
	MIH	B-actin		6.87061
1d-1pi	25.5535	21.579	3.97449	-2.89612	7.44421
1d-2pi	27.7293	23.9225	3.80686	-3.06375	8.36141
1d-3pi	26.2462	22.7118	3.5344	-3.33621	10.0995
1d-4pi	26.2112	22.2123	3.99894	-2.87167	7.31911
			0	-6.87061	117.02
			0	-6.87061	117.02
7d-1pi	27.4471	22.6101	4.83699	-2.03362	4.0943
7d-2pi	27.7427	22.9165	4.82625	-2.04436	4.12489
7d-3pi	24.9515	19.7994	5.15211	-1.7185	3.29094
7d-4pi	26.974	22.5531	4.42097	-2.44964	5.46281
			0	-6.87061	117.02
			0	-6.87061	117.02
14d-1pi	25.0502	19.9732	5.07701	-1.7936	3.46678
14d-2pi	25.4643	20.7354	4.7289	-2.14171	4.41285
14d-3pi	25.1083	20.2473	4.86097	-2.00964	4.02682
14d-4pi	26.0728	20.9652	5.10758	-1.76303	3.39411
			0	-6.87061	117.02
			0	-6.87061	117.02
21d-1pi	30.6373	26.4453	4.19197	-2.67864	6.40251
21d-2pi	29.23	25.1075	4.12251	-2.7481	6.71831
21d-3pi	23.5654	19.1872	4.37824	-2.49237	5.62701
21d-4pi	31.0179	27.0372	3.98074	-2.88987	7.41206
			0	-6.87061	117.02
			0	-6.87061	117.02
28d-1pi	30.9351	27.0528	3.88234	-2.98827	7.93522
28d-2pi	30.7557	27.0753	3.68039	-3.19022	9.12751
28d-3pi	31.588	27.7528	3.83524	-3.03537	8.19857
28d-4pi	31.8526	27.7528	4.09978	-2.77082	6.82498
			0	-6.87061	117.02
			0	-6.87061	117.02
1c-1pi	25.0554	21.279	3.77633	-3.09428	8.54024
1c-2pi	27.8729	24.3225	3.55047	-3.32014	9.9876
1c-3pi	26.2462	22.5712	3.675	-3.19561	9.16168
1c-4pi	26.1206	22.5742	3.54643	-3.32418	10.0156
			0	-6.87061	117.02
			0	-6.87061	117.02
7c-1pi	25.9554	22.4158	3.53956	-3.33105	10.0634
7c-2pi	27.8729	24.0225	3.85047	-3.02014	8.11245
7c-3pi	26.8246	22.9712	3.85344	-3.01717	8.09577
7c-4pi	27.2112	23.3742	3.83699	-3.03362	8.18859
			0	-6.87061	117.02
			0	-6.87061	117.02
14c-1pi	28.7081	24.7488	3.95937	-2.91124	7.52266
14c-2pi	29.1962	25.2335	3.96274	-2.90787	7.50511
14c-3pi	28.5645	24.6442	3.92032	-2.95029	7.72903
14c-4pi	30.3484	26.3717	3.97667	-2.89394	7.43299
			0	-6.87061	117.02
			0	-6.87061	117.02
21c-1pi	27.8852	23.4804	4.40481	-2.4658	5.52434
21c-2pi	29.3454	25.2506	4.09475	-2.77586	6.84884
21c-3pi	29.7771	25.7102	4.06689	-2.80372	6.98238
21c-4pi	30.4106	26.3805	4.03012	-2.84049	7.16263
			0	-6.87061	117.02
			0	-6.87061	117.02
28c-1pi	23.1279	19.3289	3.79902	-3.07158	8.40696
28c-2pi	26.3296	22.4805	3.84904	-3.02157	8.12053
28c-3pi	26.8062	22.9356	3.87061	-3	8
28c-4pi	27.1226	23.5226	3.59998	-3.27063	9.65065
