# Supplementary material for: Changes in bud morphology, growth-related genes and nutritional status during cheliped regeneration in the Chinese mitten crab, Eriocheir sinensis
Source: PLoS One. 2018 Dec 26;13(12):e0209617. doi: 10.1371/journal.pone.0209617 (PMC6306232; doi:10.1371/journal.pone.0209617)
Supplement: S1 Dataset — (ZIP) [file pone.0209617.s001.zip › data/Fig 6/EcR.xls]

## Sheet: Hepatopancreas
				5.73307
	EcR	B-actin
1d-1gan	23.1498	18.4854	4.66436	-1.06871	2.09756
1d-2gan	25.2779	19.8607	5.41711	-0.315956	1.24484
1d-3gan	25.7293	20.5843	5.14502	-0.588043	1.50321
1d-4gan	26.4215	21.8772	4.54426	-1.18881	2.27964
				-5.73307
				-5.73307
7d-1gan	29.1001	23.367	5.73307	0	1
7d-2gan	26.9612	22.293	4.66819	-1.06488	2.092
7d-3gan	29.0567	24.9535	4.10322	-1.62984	3.0948
7d-4gan	27.3357	22.6527	4.68293	-1.05013	2.07072
				-5.73307
				-5.73307
14d-1gan	34.0676	29.9377	4.12987	-1.6032	3.03816
14d-2gan	31.9128	27.1168	4.79606	-0.937009	1.91456
14d=3gan	30.9786	26.2152	4.76342	-0.969644	1.95836
14d-4gan	32.2111	28.0122	4.19893	-1.53414	2.89615
			0	-5.73307
			0	-5.73307
21d-1gan	26.3481	23.8243	2.52381	-3.20925	9.24873
21d-2gan	25.9312	23.749	2.18222	-3.55085	11.7196
21d-3gan	26.719	23.9798	2.73922	-2.99385	7.96598
21d-4gan	27.1932	24.8669	2.32634	-3.40673	10.6054
			0	-5.73307
28d-1gan	29.3926	27.2961	2.09647	-3.6366	12.4373
28d-2gan	27.7395	26.1361	1.60341	-4.12966	17.5045
28d-3gan	27.1164	24.8151	2.30129	-3.43177	10.7911
28d-4gan	27.8539	25.6672	2.1867	-3.54637	11.6832
			0	-5.73307
			0	-5.73307
1c-1gan	26.898	21.6661	5.2319	-0.501163	1.41535
1c-2gan	28.0826	23.3221	4.76054	-0.972526	1.96227
1c-3gan	27.169	22.5202	4.64873	-1.08434	2.1204
1c-4gan	24.3331	19.5172	4.81589	-0.917181	1.88842
			0	-5.73307
			0	-5.73307
7c-1gan	33.4745	28.4169	5.05754	-0.675531	1.59718
7c-2gan	30.0128	24.5335	5.47933	-0.25374	1.19229
7c-3gan	33.2394	27.4428	5.79659	0.0635284	0.956921
7c-4gan	33.2938	28.3941	4.89972	-0.833348	1.78182
			0	-5.73307
			0	-5.73307
14c-1gan	31.5734	27.6501	3.92332	-1.80974	3.50579
14c-2gan	28.2101	23.5092	4.70083	-1.03223	2.04519
14c-3gan	31.569	27.6191	3.94987	-1.7832	3.44189
14c-4gan	29.4579	24.6071	4.85078	-0.882282	1.84329
			0	-5.73307
			0	-5.73307
21c-1gan	27.0455	22.3826	4.6629	-1.07016	2.09967
21c-2gan	27.9132	24.3086	3.60459	-2.12848	4.37256
21c-3gan	23.9761	19.613	4.36316	-1.36991	2.58454
21c-4gan	27.4005	23.4867	3.9138	-1.81926	3.52901
			0	-5.73307
			0	-5.73307
28c-1gan	25.0253	22.33	2.69535	-3.03772	8.21191
28c-2gan	24.8082	22.2287	2.57948	-3.15359	8.89865
28c-3gan	24.2463	21.4488	2.79744	-2.93563	7.65088
28c-4gan	24.201	21.4898	2.7112	-3.02187	8.1222

## Sheet: Muscle
				10.3397
1d-1jirou	25.409	16.1381	9.27094	-1.06877	2.09765
1d-2jirou	26.7153	17.9355	8.77982	-1.5599	2.94833
1d-3jirou	27.409	17.8381	9.57094	-0.768773	1.70382
1d-4jirou	28.7153	19.9355	8.77982	-1.5599	2.94833
				-10.3397
7d-1ji	26.9082	19.1329	7.77529	-2.56442	5.91517
7d-2ji	25.7915	18.6416	7.14995	-3.18976	9.12459
7d-3ji	24.5317	16.6592	7.87241	-2.4673	5.53007
7d-4ji	27.061	19.1065	7.95456	-2.38515	5.22398
				-10.3397
				-10.3397
14d-1ji	27.7214	21.7509	5.97046	-4.36925	20.6669
14d-2ji	27.5324	21.2829	6.2495	-4.09021	17.0324
14d-3ji	26.4296	20.3261	6.10348	-4.23623	18.8466
14d-4ji	28.9905	22.9455	6.04499	-4.29473	19.6264
			0	-10.3397
			0	-10.3397
21d-1ji	28.011	18.9394	9.07162	-1.26809	2.40842
21d-2ji	28.0843	18.4059	9.67842	-0.661291	1.5815
21d-3ji	27.0345	18.9479	8.08661	-2.2531	4.76707
21d-4ji	26.2202	17.472	8.74821	-1.5915	3.01363
			0	-10.3397
			0	-10.3397
28d-1ji	27.6317	19.2973	8.33444	-2.00527	4.01464
28d-2ji	31.5784	22.702	8.87636	-1.46335	2.75749
28d-3ji	30.1752	21.4346	8.74063	-1.59908	3.0295
28d-4ji	31.2346	22.0859	9.14869	-1.19102	2.28315
			0	-10.3397
			0	-10.3397
1c-1ji	25.7505	17.4716	8.27889	-2.06082	4.17224
1c-2ji	26.8596	18.0146	8.84498	-1.49473	2.81812
1c-3ji	26.3121	17.6792	8.63284	-1.70687	3.26451
1c-4ji	26.7295	18.6359	8.09358	-2.24613	4.74409
			0	-10.3397
			0	-10.3397
7c-1ji	27.7477	18.9208	8.82687	-1.51284	2.85372
7c-2ji	28.9198	20.4168	8.50299	-1.83672	3.57197
7c-3ji	29.3462	20.1463	9.19994	-1.13977	2.20346
7c-4ji	27.9038	18.2557	9.64811	-0.691602	1.61508
			0	-10.3397
			0	-10.3397
14c-1ji	26.2509	20.0096	6.24134	-4.09837	17.129
14c-2ji	25.2793	18.9034	6.3759	-3.96381	15.6036
14c-3ji	26.6347	20.5135	6.12119	-4.21852	18.6166
14c-4ji	28.9551	22.6054	6.34969	-3.99002	15.8897
			0	-10.3397
			0	-10.3397
21c-1ji	26.6141	17.8081	8.80602	-1.53369	2.89526
21c-2ji	27.4936	17.3162	10.1774	-0.162344	1.1191
21c-3ji	26.2477	17.5091	8.73861	-1.6011	3.03375
21c-4ji	26.7149	17.8673	8.84762	-1.49209	2.81296
			0	-10.3397
			0	-10.3397
28c-1ji	26.5641	16.2244	10.3397	3.55271e-14	1
28c-2ji	25.4773	16.9289	8.54847	-1.79124	3.46113
28c-3ji	27.1779	17.1717	10.0063	-0.333445	1.26002
28c-4ji	28.9318	19.526	9.40585	-0.933863	1.91038

## Sheet: Epidermis
1d-1pi	28.8993	19.315	9.58436	-0.951939	1.93447
1d-2pi	28.051	18.5427	9.50831	-1.02798	2.03917
1d-3pi	27.563	19.0198	8.54317	-1.99313	3.98099
1d-4pi	28.2622	18.9802	9.28203	-1.25426	2.38545
			0
			0
7d-1pi	28.0733	19.7408	8.33247	-2.20382	4.60699
7d-2pi	28.9033	20.2351	8.66812	-1.86818	3.65072
7d-3pi	27.7638	18.3898	9.37398	-1.16231	2.23816
7d-4pi	27.4881	18.6263	8.86184	-1.67446	3.19199
			0
			0
14d-1pi	31.7462	22.9709	8.77525	-1.76104	3.38943
14d-2pi	32.205	23.6208	8.5843	-1.952	3.8691
14d-3pi	31.2279	22.7406	8.48723	-2.04906	4.13838
14d-4pi	32.5462	24.6155	7.93066	-2.60564	6.08661
			0	-10.5363
			0	-10.5363
21d-1pi	35.2304	28.3584	6.87193	-3.66436	12.679
21d-2pi	28.579	21.5412	7.03778	-3.49852	11.3021
21d-3pi	33.6418	26.4432	7.19855	-3.33775	10.1103
21d-4pi	32.005	25.4204	6.58466	-3.95163	15.4725
			0	-10.5363
			0	-10.5363
28d-1pi	35.16	26.8521	8.30795	-2.22834	4.68595
28d-2pi	33.1553	24.8911	8.26422	-2.27208	4.83018
28d-3pi	33.4627	25.4407	8.02198	-2.51431	5.71326
28d-4pi	33.1918	24.1256	9.06621	-1.47008	2.77038
			0
			0
1c-1pi	28.5993	19.115	9.48436	-1.05194	2.07332
1c-2pi	28.551	19.0427	9.50831	-1.02798	2.03917
1c-3pi	27.863	18.7198	9.14317	-1.39313	2.62647
1c-4pi	28.5622	19.4802	9.08203	-1.45426	2.74016
7c-1pi	28.8993	19.015	9.88436	-0.651939	1.57128
7c-2pi	28.651	19.4427	9.20831	-1.32798	2.51051
7c-3pi	27.563	18.5198	9.04317	-1.49313	2.81498
7c-4pi	28.2622	19.5802	8.68203	-1.85426	3.61566
			0	-10.5363
			0	-10.5363
14c-1pi	30.2705	22.0168	8.25369	-2.2826	4.86555
14c-2pi	33.3403	25.3113	8.02904	-2.50725	5.68536
14c-3pi	30.549	22.2335	8.31544	-2.22085	4.66169
14c-4pi	33.0917	25.13	7.96174	-2.57455	5.95686
			0	-10.5363
			0	-10.5363
21c-1pi	30.8946	22.0677	8.82684	-1.70946	3.27038
21c-2pi	30.7984	22.4112	8.3872	-2.1491	4.4355
21c-3pi	29.6021	21.3679	8.23417	-2.30213	4.93184
21c-4pi	32.2289	23.7358	8.49317	-2.04312	4.12137
			0	-10.5363
			0	-10.5363
28c-1pi	30.8392	20.3029	10.5363	8.88178e-14	1
28c-2pi	29.1948	18.7513	10.4435	-0.0927639	1.06641
28c-3pi	27.6659	17.3979	10.268	-0.268314	1.2044
28c-4pi	26.843	16.7469	10.096	-0.440254	1.35684

## Sheet: Hemolymph
1d-1xue	27.7847	17.5874	10.1973	-1.51046	2.849
1d-5xue	26.9671	16.0796	10.8875	-0.820222	1.76568
1d-4xue	30.6295	19.9241	10.7053	-1.0024	2.00332
				-11.7077
				-11.7077
				-11.7077
				-11.7077
7d-1xue	25.5391	14.9299	10.6092	-1.09855	2.14139
7d-2xue	25.6706	14.9582	10.7124	-0.995318	1.99352
7d-3xue	26.0341	15.3946	10.6394	-1.06828	2.09693
7d-4xue	20.7587	10.0948	10.6639	-1.04381	2.06166
				-11.7077
				-11.7077
14d-1xue	29.6272	19.7689	9.85822	-1.8495	3.60375
14d-2xue	29.8327	20.0236	9.80916	-1.89856	3.72841
14d-3xue	31.3374	21.3638	9.97359	-1.73413	3.32678
14d-4xue	31.6514	21.8766	9.77484	-1.93288	3.81816
				-11.7077
				-11.7077
21d-1xue	25.7279	15.5047	10.2232	-1.4845	2.79821
21d-2xue	25.6253	15.2612	10.3641	-1.3436	2.53784
21d-3xue	27.9078	17.3784	10.5294	-1.17836	2.26319
21d-4xue	28.614	18.165	10.449	-1.2587	2.3928
				-11.7077
				-11.7077
28d-1xue	30.4071	19.0091	11.398	-0.309725	1.23947
28d-2xue	29.7511	18.0967	11.6544	-0.0533485	1.03767
28d-3xue	34.545	23.1169	11.4281	-0.279581	1.21384
28d-4xue	32.3645	20.9393	11.4252	-0.282509	1.21631
				-11.7077
				-11.7077
				-11.7077
1c-1xue	27.8081	17.221	10.5871	-1.1206	2.17437
1c-2xue	27.71	17.0136	10.6964	-1.01133	2.01577
1c-3xue	29.8859	19.264	10.622	-1.08574	2.12247
1c-4xue	28.8808	18.09	10.7908	-0.916951	1.88812
				-11.7077
				-11.7077
7c-1xue	28.9592	18.0175	10.9418	-0.765944	1.70048
7c-2xue	29.2243	17.5166	11.7077	0	1
7c-3xue	27.148	16.1469	11.0011	-0.706654	1.63201
7c-4xue	34.3302	23.5625	10.7677	-0.94002	1.91855
				-11.7077
				-11.7077
14c-1xue	26.3922	16.4466	9.94563	-1.76209	3.39189
14c-2xue	26.3265	16.2816	10.0448	-1.66287	3.16645
14c-3xue	25.8382	16.1349	9.70326	-2.00446	4.01238
14c-4xue	27.2498	16.6452	10.6047	-1.10307	2.14811
				-11.7077
				-11.7077
21c-1xue	25.7281	14.7078	11.0203	-0.687382	1.61036
21c-2xue	28.928	18.3919	10.5361	-1.17162	2.25265
21c-3xue	24.6697	13.9077	10.762	-0.94572	1.92615
21c-4xue	25.1832	13.7992	11.384	-0.323679	1.25152
				-11.7077
				-11.7077
28c-1 xue	22.4665	12.0432	10.4233	-1.28442	2.43583
28c-2xue	23.5471	12.9675	10.5796	-1.12816	2.1858
28c-3xue	24.6455	13.5055	11.14	-0.567713	1.48217
28c-4xue	28.9249	17.9122	11.0126	-0.69508	1.61897
