# Supplementary material for: Changes in bud morphology, growth-related genes and nutritional status during cheliped regeneration in the Chinese mitten crab, Eriocheir sinensis
Source: PLoS One. 2018 Dec 26;13(12):e0209617. doi: 10.1371/journal.pone.0209617 (PMC6306232; doi:10.1371/journal.pone.0209617)
Supplement: S1 Dataset — (ZIP) [file pone.0209617.s001.zip › data/Fig 7/total lipid.xlsx]

## Sheet: 工作表1
	Empty beaker	Total beaker quality	Total lipid weight	%
1d-1	48.2931	48.4808	0.1877	37.54
1d-2	50.8882	51.069	0.1808	36.16
1d-3	35.4144	35.6282	0.2138	42.76
1d-4	35.7103	35.8949	0.1846	36.92
1d-5	50.485	50.6692	0.1842	36.84
1c-1	46.2375	46.4619	0.2244	44.88
1c-2	46.2291	46.4706	0.2415	48.3
1c-3	38.4574	38.6513	0.1939	38.78
1c-4	35.4	35.5845	0.1845	36.9
1c-5	46.4174	46.6214	0.204	40.8
7d-1	34.5966	34.814	0.2174	43.48
7d-2	35.4986	35.6893	0.1907	38.14
7d-3	45.8558	46.0637	0.2079	41.58
7d-4	45.6552	45.7924	0.1372	27.44
7d-5	45.8683	46.0878	0.2195	43.9
7c-1	46.9126	47.1147	0.2021	40.42
7c-2	43.61	43.7994	0.1894	37.88
7c-3	47.8989	48.041	0.1421	28.42
7c-4	33.6208	33.7642	0.1434	28.68
7c-5	46.267	46.4071	0.1401	28.02
14d-1	49.3128	49.431	0.1182	23.64
14d-2	41.2304	41.3731	0.1427	28.54
14d-3	46.6373	46.7229	0.0856	17.12
14d-4	44.9872	45.1119	0.1247	24.94
14d-5	48.4915	48.6625	0.171	34.2
14c-1	50.6698	50.8359	0.1661	33.22
14c-2	49.2659	49.4621	0.1962	39.24
14c-3	44.0671	44.2526	0.1855	37.1
14c-4	35.5355	35.6803	0.1448	28.96
14c-5	34.1411	34.3002	0.1591	31.82
21d-1	33.9818	34.1007	0.1189	23.78
21d-2	34.7983	34.9055	0.1072	21.44
21d-3	45.5359	45.5971	0.06123	12.246
21d-4	35.2231	35.2797	0.0566	11.32
21d-5	47.3388	47.4508	0.112	22.4
21c-1	35.6646	35.8402	0.1756	35.12
21c-2	45.7418	45.8443	0.1025	20.5
21c-3	45.5671	45.6824	0.1153	23.06
21c-4	50.4858	50.6553	0.1695	33.9
21c-5	36.8743	37.0156	0.1413	28.26
28d-1	46.5165	46.6124	0.0959	19.18
28d-2	34.271	34.3963	0.1253	25.06
28d-3	49.3045	49.4233	0.1188	23.76
28d-4	36.6358	36.7355	0.0997	19.94
28d-5	46.2281	46.364	0.1359	27.18
28c-1	47.1485	47.3046	0.1561	31.22
28c-2	47.2265	47.334	0.1075	21.5
28c-3	35.1421	35.2619	0.1198	23.96
28c-4	34.4409	34.547	0.1061	21.22
28c-5	46.0273	46.1943	0.167	33.4
c-a-14-1	46.3354	46.4046	0.0692	13.84
c-a-14-2	50.0354	50.1806	0.1452	29.04
c-a-14-3	44.8533	44.9837	0.1304	26.08
c-a-14-4	35.2878	35.4565	0.1687	33.74
c-a-14-5	35.4378	35.5609	0.1231	24.62
