# Supplementary material for: Changes in bud morphology, growth-related genes and nutritional status during cheliped regeneration in the Chinese mitten crab, Eriocheir sinensis
Source: PLoS One. 2018 Dec 26;13(12):e0209617. doi: 10.1371/journal.pone.0209617 (PMC6306232; doi:10.1371/journal.pone.0209617)
Supplement: S1 Dataset — (ZIP) [file pone.0209617.s001.zip › data/Fig 8/L-trp.xls]

## Sheet: Sheet1
	%				%
1C-1	0.867	0.867		1D-1	0.843	0.843
1C-2	0.873	0.873		1D-2	0.855	0.855
1C-3	0.88	0.88		1D-3	0.808	0.808
1C-4	0.852	0.852		1D-4	0.841	0.841
		0				0
7C-1	0.865	0.865		7D-1	0.884	0.884
7C-2	0.852	0.852		7D-2	0.862	0.862
7C-3	0.842	0.842		7D-3	0.923	0.923
7C-4	0.874	0.874		7D-4	0.863	0.863
7C-5	0.845	0.845		7D-5	0.917	0.917
		0				0
14C-1	0.854	0.854		14D-1	0.86	0.86
14C-2	0.854	0.854		14D-2	0.876	0.876
14C-3	0.839	0.839		14D-3	0.901	0.901
14C-4	0.867	0.867		14D-4	0.846	0.846
14C-5	0.849	0.849		14D-5	0.871	0.871
		0				0
21C-1	0.822	0.822		21D-1	0.896	0.896
21C-2	0.919	0.919		21D-2	0.863	0.863
21C-3	0.909	0.909		21D-3	0.949	0.949
21C-4	0.92	0.92		21D-4	0.911	0.911
21C-5	0.891	0.891		21D-5	0.895	0.895
		0				0
28C-1	0.911	0.911		28D-1	0.878	0.878
28C-2	0.92	0.92		28D-2	0.901	0.901
28C-3	0.864	0.864		28D-3	0.853	0.853
28C-4	0.928	0.928		28D-4	0.882	0.882
回收率	0.973
