# Supplementary material for: Changes in bud morphology, growth-related genes and nutritional status during cheliped regeneration in the Chinese mitten crab, Eriocheir sinensis
Source: PLoS One. 2018 Dec 26;13(12):e0209617. doi: 10.1371/journal.pone.0209617 (PMC6306232; doi:10.1371/journal.pone.0209617)
Supplement: S1 Dataset — (ZIP) [file pone.0209617.s001.zip › data/Fig 8/Moisture.xlsx]

## Sheet: Sheet1
	EP tube	1.78g
		Muscle + tube	wet weight	Muscle + tube	Dry weight	Moisture			Muscle + tube	wet weight	Muscle + tube	Dry weight	Moisture
	1C-1	4.2	2.42	2.32	0.54	0.77686		1d-1	4.36	2.58	2.23	0.45	0.825581
	1C-2	3.77	1.99	2.21	0.43	0.78392		1d-2	4.05	2.27	2.13	0.35	0.845815
	1C-3	4.03	2.25	2.13	0.35	0.844444		1d-3	4.05	2.27	2.25	0.47	0.792952
	1C-4	3.91	2.13	2.18	0.4	0.812207		1d-4	3.43	1.65	2.16	0.38	0.769697
	1C-5	3.9775	2.1975	2.21	0.43	0.804323		1d-5	2.92	1.14	1.92	0.14	0.877193
	7C-1	3.87	2.09	2.16	0.38	0.818182		7d-1	3.21	1.43	2.12	0.34	0.762238
	7C-2	4.25	2.47	2.27	0.49	0.801619		7d-2	3.49	1.71	2.26	0.48	0.719298
	7C-3	3.89	2.11	2.23	0.45	0.78673		7d-3	3.61	1.83	2.28	0.5	0.726776
	7C-4	3.89	2.11	2.22	0.44	0.791469		7d-4	3.74	1.96	2.31	0.53	0.729592
	7C-5	3.93	2.15	2.24	0.46	0.786047		7d-5	3.09	1.31	2.17	0.39	0.70229
	14C-1	4.21	2.43	2.47	0.69	0.716049		14d-1	3.9	2.12	2.28	0.5	0.764151
	14C-2	4.4	2.62	2.45	0.67	0.744275		14d-2	3.85	2.07	2.21	0.43	0.792271
	14C-3	3.95	2.17	2.35	0.57	0.737327		14d-3	3.98	2.2	2.29	0.51	0.768182
	14C-4	4.12	2.34	2.41	0.63	0.730769		14d-4	4.43	2.65	2.42	0.64	0.758491
	14C-5	4.08	2.3	2.38	0.6	0.73913		14d-5	3.89	2.11	2.3	0.52	0.753555
	21C-1	4.17	2.39	2.32	0.54	0.774059		21d-1	3.65	1.87	2.25	0.47	0.748663
	21C-2	4.04	2.26	2.35	0.57	0.747788		21d-2	3.78	2	2.21	0.43	0.785
	21C-3	4.52	2.74	2.49	0.71	0.740876		21d-3	4.27	2.49	2.38	0.6	0.759036
	21C-4	4.05	2.27	2.36	0.58	0.744493		21d-4	4.84	3.06	2.6	0.82	0.732026
	21C-5	3.9	2.12	2.27	0.49	0.768868		21d-5	4.54	2.76	2.49	0.71	0.742754
	28C-1	4.47	2.69	2.37	0.59	0.780669		28d-1	4	2.22	2.1	0.32	0.855856
	28C-2	4.53	2.75	2.21	0.43	0.843636		28d-2	3.84	2.06	2.11	0.33	0.839806
	28C-3	4.26	2.48	2.13	0.35	0.858871		28d-3	5.28	3.5	2.29	0.51	0.854286
	28C-4	4.23	2.45	2.22	0.44	0.820408		28d-4	4.06	2.28	2.11	0.33	0.855263
	28C-5	4.3725	2.5925	2.2325	0.4525	0.825458		28d-5	4.295	2.515	2.1525	0.3725	0.851889
