# Supplementary material for: Changes in bud morphology, growth-related genes and nutritional status during cheliped regeneration in the Chinese mitten crab, Eriocheir sinensis
Source: PLoS One. 2018 Dec 26;13(12):e0209617. doi: 10.1371/journal.pone.0209617 (PMC6306232; doi:10.1371/journal.pone.0209617)
Supplement: S1 Dataset — (ZIP) [file pone.0209617.s001.zip › data/Table 2/Fatty acid composition.xls]

## Sheet: 1d
			z-1d-1	z-1d-2	z-1d-3	z-1d-4	z-1d-5
	min
1	16.711	C14:0	0.477112	0.463426	0.526646	0.518687	0.509571	0.499088	0.0274234	10
2	18.233	C15:0	0.802029	0.908099	0.644742	0.694286	0.822193	0.77427	0.105062
3	20.104	C16:0	5.92782	7.33425	5.996	6.69721	7.04648	6.60035	0.625409
4	20.63	C16:1	0.142202	0.168061	0.188535	0.294974	0.160219	0.190798	0.0605627
5	22.25	C17:0	0.129496	0.101433	0.0918899	0.099766	0.139712	0.112459	0.0208493
6	22.787	C17:1n7	0.171846	0.157723	0.189014	0.200263	0.133577	0.170484	0.0262535
7	24.767	C18:0	14.4285	16.4694	16.3394	17.2401	14.71	15.8375	1.21194
8	25.334	C18:1n9	18.2619	21.274	12.6491	14.4819	20.6526	17.4639	3.78802	50
9	25.483	C18:1n7	5.35488	6.22673	8.26586	6.06862	5.55449	6.29412	1.15892
10	26.558	C18:2n6	5.70648	7.33874	6.44644	7.92132	7.22122	6.92684	0.861015
11	28.401	C18:3n3	0.5309	0.610467	0.66767	0.518023	0.734389	0.61229	0.0915001
12	30.495	C20:0	0.929033	1.75238	1.03974	1.51406	0.960476	1.23914	0.371676
13	31.067	C20:1n9	0.212793	0.380632	0.332377	0.269476	0.201573	0.27937	0.076887
14	32.572	C20:2n6	0.107848	0.169603	0.134035	0.201153	0.101016	0.142731	0.0423315
15	33.402	C20:3n6	1.35029	1.50238	1.33305	1.98194	1.39591	1.51272	0.270455
16	34.128	C20:4n6	2.40864	3.27719	2.72399	3.11864	3.99186	3.10406	0.601342	ARA	10
17	34.632	C20:3n3	0.295186	0.377568	0.429054	0.371228	0.297031	0.354013	0.0574236
18	36.24	C20:5n3	1.41684	1.58733	1.84727	2.45612	2.10532	1.88258	0.413489	EPA	10
19	36.795	C22:0	0.478988	0.380687	0.504835	0.434159	0.321068	0.423947	0.0743846
20	37.43	C22:1n9	0.110931	0.0721286	0.0936706	0.129226	0.123452	0.105882	0.0232784
21	43.003	C22:5n3	0.0889691	0.0856119	0.126917	0.118091	0.126944	0.109307	0.0204537
22	44.01	C22:6n3	12.7054	12.1413	12.3341	9.12381	10.949	11.4507	1.45755	DHA
		SFA	72.0381	82.7792	72.9044	74.4531	78.2581	76.0866	4.43539			0.88251
		MUFA	52.0368	61.8465	53.276	57.301	58.8039	56.6528	4.02282			0.678241
		n-6PUFA	9.57325	12.2879	10.6375	13.2231	12.71	11.6864	1.52778			0.0206589
		n-3PUFA	15.6272	15.2551	16.0036	13.1507	14.6572	14.9388	1.11629			0.075016
		HUFA	20.6358	22.3373	21.5668	20.2359	21.3081	21.2168	0.819438	0.239536
		n-3HUFA	15.6272	15.2551	16.0036	13.1507	14.6572	14.9388	1.11629	0.075016
		n-6HUFA	3.75893	4.77958	4.05704	5.10058	5.38778	4.61678	0.689969	0.376366
		n-3	15.6272	15.2551	16.0036	13.1507	14.6572	14.9388	1.11629
		n-6	9.57325	12.2879	10.6375	13.2231	12.71	11.6864	1.52778
		n-3/n-6	1.63238	1.24147	1.50445	0.994524	1.1532	1.30521	0.260015	0.217236		0.162393
		DHA/EPA	8.96746	7.64888	6.67695	3.71473	5.20066	6.44173	2.05357	0.128105
		ARA/EPA	1.70001	2.06459	1.4746	1.26975	1.89608	1.68101	0.318394	0.430426

## Sheet: 7d
			7d-1	7d-2	7d-3	7d-4	7d-5
	min
1	16.711	C14:0	0.437568	0.326305	0.438229	0.269649	0.474991	0.389348	0.0871084	10
2	18.233	C15:0	0.168285	0.146314	0.171746	0.113823	0.16639	0.153312	0.0242041
3	20.104	C16:0	6.40049	4.73966	7.43367	6.9092	7.88832	6.67426	1.21691
4	20.63	C16:1	0.174985	0.14953	0.148078	0.181889	0.238265	0.178549	0.0366075
5	22.25	C17:0	0.132931	0.103625	0.110302	0.115362	0.144929	0.12143	0.0170452
6	22.787	C17:1n7	0.290387	0.152604	0.155381	0.0801355	0.366507	0.209003	0.11629
7	24.767	C18:0	17.1218	17.9167	16.3084	18.2227	14.6054	16.835	1.45142
8	25.334	C18:1n9	13.6797	12.8165	25.1376	16.5874	19.1326	17.4708	4.95877	50
9	25.483	C18:1n7	2.84891	2.24178	3.95907	3.47026	2.7137	3.04674	0.672632	50
10	26.558	C18:2n6	9.70433	5.61921	9.07605	8.9435	7.8517	8.23896	1.60915
11	28.401	C18:3n3	0.163336	0.172957	0.154425	0.107113	0.166371	0.15284	0.0264172
12	30.495	C20:0	1.07399	0.997054	0.738674	1.6993	1.00322	1.10245	0.357186
13	31.067	C20:1n9	0.522576	0.457669	0.336978	0.318472	0.468682	0.420875	0.0887519
14	32.572	C20:2n6	0.121353	0.100887	0.133219	0.166444	0.186087	0.141598	0.0344022
15	33.402	C20:3n6	1.76793	1.00649	1.30017	2.06873	1.69561	1.56779	0.416536
16	34.128	C20:4n6	4.178	2.31892	2.72895	4.42588	3.62712	3.45577	0.910053	ARA	10
17	34.632	C20:3n3	0.427102	0.262478	0.283061	0.343751	0.392724	0.341823	0.0700282
18	36.24	C20:5n3	1.56501	2.17539	1.46099	2.97288	2.03231	2.04131	0.60198	EPA	10
19	36.795	C22:0	0.230085	0.167703	0.119184	0.217036	0.214588	0.189719	0.0459728
20	37.43	C22:1n9	0.148698	0.133241	0.171217	0.167019	0.156782	0.155392	0.0151906
21	43.003	C22:5n3	0.0945324	0.130168	0.115944	0.166151	0.167663	0.134892	0.0318644
22	44.01	C22:6n3	9.47754	10.5405	11.3014	11.0049	11.203	10.7055	0.746212	DHA
		SFA	70.7295	62.6756	81.7828	78.5515	74.897	73.7273	7.4273		0.315651
		MUFA	54.1511	46.7927	62.3218	60.0879	54.9966	55.67	6.02769		0.153053
		n-6PUFA	15.7716	9.04551	13.2384	15.6046	13.3605	13.4041	2.71449		0.247056
		n-3PUFA	12.1063	13.5824	13.6062	14.9788	14.3335	13.7214	1.07201		0.00638439
		HUFA	19.7701	18.4634	18.8442	23.6576	21.3142	20.4099	2.1222		0.111808
		n-3HUFA	12.1063	13.5824	13.6062	14.9788	14.3335	13.7214	1.07201		0.00638439
		n-6HUFA	5.94593	3.32541	4.02912	6.49461	5.32273	5.02356	1.32069		0.379332
		n-3	12.1063	13.5824	13.6062	14.9788	14.3335	13.7214	1.07201
		n-6	15.7716	9.04551	13.2384	15.6046	13.3605	13.4041	2.71449
		n-3/n-6	0.767601	1.50157	1.02778	0.9599	1.07282	1.06593	0.269965	0.0658637
		DHA/EPA	6.05591	4.84534	7.73541	3.70175	5.51247	5.57018	1.49532	0.64989
		ARA/EPA	2.66964	1.06598	1.86787	1.48875	1.78473	1.77539	0.590284	0.0893216

## Sheet: 14d
			14d-1	14d-2	14d-3	14d-4	14d-5
	min
1	16.711	C14:0	0.249985	0.355865	0.524597	0.341601	0.383067	0.371023	0.0993424	10
2	18.233	C15:0	0.189291	0.216985	0.309056	0.266361	0.211447	0.238628	0.0484009
3	20.104	C16:0	5.04376	6.41757	5.20171	6.53049	7.14306	6.06732	0.907105
4	20.63	C16:1	0.179506	0.190206	0.162738	0.168413	0.214806	0.183134	0.0206094
5	22.25	C17:0	0.147935	0.114814	0.0936154	0.243146	0.144577	0.148817	0.0572714
6	22.787	C17:1n7	0.171925	0.189298	0.158848	0.258754	0.208138	0.197393	0.0389888
7	24.767	C18:0	20.5634	13.4955	14.7058	15.208	17.5742	16.3094	2.80175
8	25.334	C18:1n9	15.8372	18.7951	20.6213	19.4964	13.298	17.6096	2.99029
9	25.483	C18:1n7	6.31821	5.00786	5.12564	5.62412	5.48535	5.51224	0.516404	50
10	26.558	C18:2n6	8.54432	7.61389	9.33618	8.46102	5.54365	7.89981	1.45144
11	28.401	C18:3n3	0.169309	0.106542	0.105701	0.105434	0.121481	0.121693	0.0274635
12	30.495	C20:0	1.99981	1.78446	1.73314	1.59975	1.39188	1.70181	0.225329
13	31.067	C20:1n9	0.549421	0.551426	0.532922	0.496793	0.556555	0.537424	0.0243781
14	32.572	C20:2n6	0.152179	0.173481	0.201751	0.134899	0.154869	0.163436	0.0254138
15	33.402	C20:3n6	1.43308	1.94012	1.21789	1.4109	1.42428	1.48526	0.269426
16	34.128	C20:4n6	3.15178	3.29202	3.5004	2.85463	4.62742	3.48525	0.680257	10	ARA
17	34.632	C20:3n3	0.416171	0.469966	0.220773	0.391488	0.431129	0.385905	0.0966012
18	36.24	C20:5n3	1.45718	2.08649	2.60761	2.38694	1.51611	2.01087	0.51347	10	EPA
19	36.795	C22:0	0.520382	0.379569	0.467631	0.430669	0.459253	0.451501	0.0516551
20	37.43	C22:1n9	0.162259	0.165326	0.104614	0.139754	0.124575	0.139306	0.0256154
21	43.003	C22:5n3	0.0928934	0.132588	0.108621	0.17139	0.0934914	0.119797	0.0330386
22	44.01	C22:6n3	11.8962	11.2958	10.439	10.8137	8.92745	10.6744	1.11865		DHA
		MUFA	79.2462	74.7749	77.4796	77.5347	70.0348	75.814	3.60535	0.120173
		T-test	1.38129	1.692	1.46288			3.92003e-08
		n-6PUFA	14.6626	14.7115	15.7191	12.8614	11.7502	13.941	1.60009		0.0938943
		n-3PUFA	14.7143	14.6363	14.0539	14.4394	11.6735	13.9035	1.27252		0.16087
		HUFA	22.0006	22.3778	21.24	20.9364	19.8285	21.2767	0.993855		0.10732
		n-3HUFA	14.7143	14.6363	14.0539	14.4394	11.6735	13.9035	1.27252		0.16087
		n-6HUFA	4.58486	5.23215	4.71829	4.26553	6.05169	4.9705	0.69763		0.876394
		n-3	16.1715	16.7228	16.6616	16.8263	13.1896	15.9144	1.54386
		n-6	13.2814	13.0195	14.2562	12.8614	11.7502	13.0337	0.899042
		n-3/n-6	1.21761	1.28444	1.16872	1.30828	1.1225	1.22031	0.0775989	0.12009
		DHA/EPA	8.16381	5.41378	4.00327	4.53038	5.88839	5.59993	1.61126	0.466668
		ARA/EPA	2.16293	1.57778	1.34238	1.19594	3.05216	1.86624	0.758517	0.530486
		SFA	67.0949	63.1812	66.8274	66.4099	60.8893	64.8805	2.73177		0.912713

## Sheet: 21d
			21d-1	21d-2	21d-5
	min
1	16.711	C14:0	0.307473	0.410852	0.321005	0.346444	0.0561885	10
2	18.233	C15:0	0.274532	0.168365	0.20747	0.216789	0.0536936
3	20.104	C16:0	5.85967	6.2265	5.11342	5.7332	0.567216
4	20.63	C16:1	0.195958	0.321924	0.360861	0.292914	0.0861945
5	22.25	C17:0	0.100379	0.106254	0.100125	0.102252	0.00346791
6	22.787	C17:1n7	0.203853	0.179386	0.178811	0.18735	0.014295
7	24.767	C18:0	18.3813	22.092	21.3145	20.596	1.95691
8	25.334	C18:1n9	18.2647	16.2536	19.7133	18.0772	1.73748
9	25.483	C18:1n7	5.24778	4.85217	6.5522	5.55071	0.889579	50
10	26.558	C18:2n6	4.27824	7.56803	6.23128	6.02585	1.65449
11	28.401	C18:3n3	0.140581	0.156709	0.141394	0.146228	0.00908569
12	30.495	C20:0	1.43829	1.27142	1.21856	1.30943	0.114687
13	31.067	C20:1n9	0.617767	0.566486	0.564812	0.583022	0.0301019
14	32.572	C20:2n6	0.137764	0.116467	0.119668	0.124633	0.0114841
15	33.402	C20:3n6	1.66925	1.36445	1.04954	1.36108	0.309872
16	34.128	C20:4n6	2.80057	3.08445	2.19758	2.6942	0.452902	10	ARA
17	34.632	C20:3n3	0.336405	0.32407	0.224704	0.295059	0.0612409
18	36.24	C20:5n3	2.20851	1.81096	2.3006	2.10669	0.260217	10	EPA
19	36.795	C22:0	0.333798	0.212233	0.186682	0.244238	0.0786065
20	37.43	C22:1n9	0.141892	0.134695	0.136971	0.137853	0.00367825
21	43.003	C22:5n3	0.139769	0.117951	0.104033	0.120584	0.0180129
22	44.01	C22:6n3	12.7344	12.655	10.8635	12.0843	1.05794		DHA
		SFA	75.8129	79.994	79.2011	78.336	2.22076		0.0487193
			22.3084	19.0305	20.6339	20.0839	19.7381
		MUFA	56.4971	60.4153	62.5917	59.8347	3.08851		0.879888
		n-6PUFA	8.88582	12.1334	9.59807	10.2058	1.70694		0.558238
		n-3PUFA	16.0353	15.4116	13.9579	15.1349	1.06596		0.00144482
		HUFA	22.6989	21.8149	19.1081	21.2073	1.87094		0.00594835
		n-3HUFA	16.0353	15.4116	13.9579	15.1349	1.06596		0.00144482
		n-6HUFA	4.46982	4.44891	3.24712	4.05528	0.699968		0.197799
		n-6	8.88582	12.1334	9.59807	10.2058	1.70694
		n-3	16.0353	15.4116	13.9579	15.1349	1.06596
		n-3/n-6	1.80459	1.27018	1.45424	1.50967	0.271485	0.0105468
		DHA/EPA	5.76604	6.98801	4.72205	5.82536	1.13414	0.206736
		ARA/EPA	1.26808	1.70322	0.955221	1.30884	0.375659	0.320787
16	34.128	C20:4n6	2.15028	1.8698	2.05927	3.043	1.80835	2.18614	0.498596	ARA
18	36.24	C20:5n3	2.20366	2.65824	3.93805	1.80164	1.48202	2.41672	0.957883	EPA
22	44.01	C22:6n3	7.78855	7.71645	7.48048	10.2697	10.5049	8.752	1.49944	DHA

## Sheet: 28d
			28d-1	28d-2	28d-3	28d-4	28d-5
	min
1	16.711	C14:0	0.610228	0.524622	0.430173	0.447652	0.571041	0.516743	0.774883	10
2	18.233	C15:0	0.167518	0.147168	0.102762	0.121758	0.129395	0.13372	0.024715
3	20.104	C16:0	5.22156	3.73018	6.58657	3.6943	5.15072	48.7667	12.073
4	20.63	C16:1	0.146854	0.10994	0.151365	0.0903663	0.130095	0.125724	0.0256044
5	22.25	C17:0	0.107245	0.10501	0.0879294	0.106042	0.104946	0.102235	0.00805136
6	22.787	C17:1n7	0.17281	0.107077	0.116202	0.116644	0.138741	0.130295	0.026471
7	24.767	C18:0	20.8581	19.8444	19.833	20.2319	19.5645	20.0664	0.502437
8	25.334	C18:1n9	13.8516	9.84874	10.7584	11.0606	11.881	11.4801	1.51184
9	25.483	C18:1n7	3.04564	4.22224	3.15722	3.87202	3.1337	3.48616	0.528482	50
10	26.558	C18:2n6	7.51853	5.83457	7.34768	3.95724	4.84596	5.9008	1.5496
11	28.401	C18:3n3	0.0932733	0.1486	0.144783	0.094071	0.137831	0.123712	0.0276942
12	30.495	C20:0	1.65244	1.25521	2.04754	1.15232	1.24799	1.4711	0.375225
13	31.067	C20:1n9	0.680063	0.622068	0.788286	0.459982	0.569241	0.623928	0.122512
14	32.572	C20:2n6	0.131089	0.123075	0.171051	0.19183	0.145491	0.152507	0.0285673
15	33.402	C20:3n6	1.72415	1.40191	1.77457	1.10713	1.48169	1.49789	0.269216
16	34.128	C20:4n6	3.87649	2.12493	4.34956	2.34345	2.66887	3.07266	0.983565	10	ARA
17	34.632	C20:3n3	0.330107	0.414625	0.313778	0.278297	0.373644	0.34209	0.0530842
18	36.24	C20:5n3	2.89883	1.62167	2.51227	1.76338	1.94236	2.1477	0.539373	10	EPA
19	36.795	C22:0	0.232414	0.13654	0.220994	0.108456	0.189786	0.177638	0.0536257
20	37.43	C22:1n9	0.0958208	0.169128	0.148992	0.0865827	0.144824	0.12907	0.0359181
21	43.003	C22:5n3	0.149441	0.084509	0.111924	0.0916006	0.111571	0.109809	0.0252485
22	44.01	C22:6n3	8.52414	12.9581	9.37955	12.5397	11.6799	11.0163	1.9635		DHA
		SFA	72.0883	65.5343	70.5346	63.9153	66.3433	67.6832	3.46936		0.272794
		MUFA	57.4154	48.0897	53.9236	47.0203	48.7007	51.0299	4.45239		0.0096481
		n-6PUFA	13.2503	9.48448	13.6429	7.59965	9.14201	10.6239	2.67639		0.624245
		n-3PUFA	12.324	15.5332	12.8323	14.962	14.5799	14.0463	1.3941		0.616888
		n-3HUFA	12.324	15.5332	12.8323	14.962	14.5799	14.0463	1.3941	#DIV/0!	0.616888
		n-6HUFA	5.60064	3.52684	6.12413	3.45058	4.15055	4.57055	1.22421		0.297439
		HUFA	20.3883	21.0603	21.9633	20.2168	20.6932	20.8644	0.693078		0.781066
		n-3	12.324	15.5332	12.8323	14.962	14.5799	14.0463	1.3941
		n-6	13.2503	9.48448	13.6429	7.59965	9.14201	10.6239	2.67639
		n-3/n-6	0.930098	1.63774	0.940587	1.96878	1.59483	1.41441	0.460658	0.755137
		DHA/EPA	2.94055	7.99058	3.73349	7.11117	6.01327	5.55781	2.16315	0.526038
		ARA/EPA	1.33726	1.31033	1.73132	1.32896	1.37404	1.41638	0.177575	0.877303

## Sheet: 1c
			1c-1	1c-2	1c-3	1c-4
	min
1	16.711	C14:0	0.30397	0.273751	0.410628	0.37415	0.340625	0.0628225	10
2	18.233	C15:0	0.158963	0.143058	0.113464	0.0852727	0.125189	0.0326125
3	20.104	C16:0	8.8966	8.00647	6.69959	5.69573	7.3246	1.41185
4	20.63	C16:1	0.175719	0.295313	0.26338	0.137998	0.218102	0.0735404
5	22.25	C17:0	0.0756063	0.201416	0.147107	0.0931683	0.129324	0.0568809
6	22.787	C17:1n7	0.500067	0.704734	0.571652	0.548288	0.581185	0.875932	10
7	24.767	C18:0	16.0229	13.9741	15.7115	15.903	15.4029	0.961108
8	25.334	C18:1n9	12.934	13.3254	19.7836	22.0464	17.0224	4.59158
9	25.483	C18:1n7	6.08754	4.6827	5.62009	4.77002	5.29009	0.679268	50
10	26.558	C18:2n6	11.2749	9.53612	10.0792	9.07862	9.99221	0.9479
11	28.401	C18:3n3	0.623989	0.738379	0.627404	0.743566	0.683334	0.0666028
12	30.495	C20:0	1.73576	2.34379	1.77998	0.913051	1.69315	0.589136
13	31.067	C20:1n9	0.172723	0.132425	0.226954	0.171308	0.175852	0.0388494
14	32.572	C20:2n6	0.140882	0.118342	0.139038	0.148483	0.136686	0.0128947
15	33.402	C20:3n6	1.36478	1.66337	1.43124	1.11937	1.39469	0.223774
16	34.128	C20:4n6	3.42051	2.85104	3.04925	1.96133	2.82053	0.619526	10	ARA
17	34.632	C20:3n3	0.438646	0.478888	0.414271	0.282391	0.403549	0.0850528
18	36.24	C20:5n3	1.75451	1.55884	1.77612	1.13882	1.55707	0.295466	10	EPA
19	36.795	C22:0	0.263362	0.305162	0.252209	0.438283	0.314754	0.0854485
20	37.43	C22:1n9	0.34796	0.313145	0.262031	0.218751	0.285472	0.0567796
21	43.003	C22:5n3	0.145978	0.152867	0.0974164	0.0743969	0.117665	0.0379603
22	44.01	C22:6n3	12.5446	13.6241	12.0831	12.9459	12.7994	0.653085		DHA
			66.3455
		SFA	66.3455	61.3333	69.0968	65.6493	65.6062	3.21403
		MUFA	57.3339	53.2232	62.1351	59.7128	58.1012	3.79709
		n-6 PUFA	16.2011	14.1689	14.6987	12.3078	14.3441	1.60741
		n-3 PUFA	16.1191	17.1713	15.5125	15.8421	16.1612	0.717585
		HUFA	79.384	75.4234	81.5393	78.8883	78.8087	2.53336
		n-3HUFA	16.1191	17.1713	15.5125	15.8421	16.1612	0.717585
		n-6HUFA	4.78529	4.51441	4.48049	3.0807	4.21522	0.768549
		n-3	16.1191	17.1713	15.5125	15.8421	16.1612	0.717585
		n-6	16.2011	14.1689	14.6987	12.3078	14.3441	1.60741
		n-3/n-6	0.994938	1.21191	1.05536	1.28716	1.13734	0.135405
		DHA/EPA	7.14991	8.73988	6.80307	11.3678	8.51516	2.08031
		ARA/EPA	1.94955	1.82895	1.71681	1.72225	1.80439	0.109684

## Sheet: 7c
			7c-2	7c-3	7c-4	7c-5
	min
1	16.711	C14:0	0.365557	0.409784	0.332141	0.327385	0.358717	0.0380465	10
2	18.233	C15:0	0.0888165	0.0819675	0.180343	0.117303	0.117107	0.0448475
3	20.104	C16:0	9.18892	5.72606	8.84392	8.94869	8.1769	1.64026
4	20.63	C16:1	0.242066	0.192279	0.364582	0.144946	0.235968	0.0944679
5	22.25	C17:0	0.104094	0.0959066	0.0962046	0.0967792	0.0982462	0.00391553
6	22.787	C17:1n7	1.58577	1.44274	1.63619	1.23123	1.47398	0.181393	10
7	24.767	C18:0	16.9285	15.5939	15.1478	17.3616	16.258	1.0553
8	25.334	C18:1n9	19.9261	23.7761	12.4305	16.6575	18.1975	241.072
9	25.483	C18:1n7	5.17841	6.61029	5.26602	7.11507	6.04245	0.969942	50
10	26.558	C18:2n6	6.79953	6.4531	7.90091	7.84562	7.24979	0.734034
11	28.401	C18:3n3	0.123097	0.141094	0.175877	0.118702	0.139693	0.0259955
12	30.495	C20:0	1.66125	1.22778	1.34597	1.52772	1.44068	0.191939
13	31.067	C20:1n9	0.154093	0.272181	0.205043	0.230886	0.215551	0.0494287
14	32.572	C20:2n6	0.125904	0.119424	0.131617	0.130868	0.126953	0.00562343
15	33.402	C20:3n6	1.45754	1.46378	2.44338	1.33029	1.67375	0.516761
16	34.128	C20:4n6	2.21972	3.08613	3.19794	2.31214	2.70398	0.509276	10	ARA
17	34.632	C20:3n3	0.331353	0.333711	0.495354	0.349079	0.377375	0.079045
18	36.24	C20:5n3	1.80646	1.9935	3.11408	2.009	2.23076	5.96027	10	EPA
19	36.795	C22:0	0.225755	0.173457	0.258959	0.215963	0.218534	0.0352365
20	37.43	C22:1n9	0.294508	0.265051	0.287333	0.246217	0.273277	0.0219717
21	43.003	C22:5n3	0.130509	0.150144	0.175046	0.141055	0.149189	0.019014
22	44.01	C22:6n3	14.4839	12.0382	11.251	12.948	12.6803	1.38804		DHA
		SFA	68.5129	69.1932	63.5669	68.0708	67.336	2.55479
		MUFA	59.1641	63.2405	54.4978	58.9237	58.9565	3.57196
		n-6 PUFA	10.6027	11.1224	13.6738	11.6189	11.7545	1.34517
		n-3 PUFA	17.3956	15.0952	15.7576	16.028	16.0691	0.967272
		HUFA	23.0141	21.2645	23.0816	21.5599	22.23	0.952409
		n-3 HUFA	17.3956	15.0952	15.7576	16.028	16.0691	0.967272
		n-6 HUFA	3.67725	4.54991	5.64132	3.64243	4.37773	0.941209
		n-3	17.3956	15.0952	15.7576	16.028	16.0691	0.967272
		n-6	10.6027	11.1224	13.6738	11.6189	11.7545	1.34517
		n-3/n-6	1.64068	1.35719	1.15239	1.37947	1.38243	0.200214
		DHA / EPA	8.01784	6.03874	3.61294	6.44498	6.02863	1.82263
		ARA / EPA	1.22876	1.5481	1.02693	1.15089	1.23867	0.222398

## Sheet: 14c
			14c-1	14c-2	14c-3
	min
1	16.711	C14:0	0.239753	0.212531	0.38729	0.279858	0.094029	10
2	18.233	C15:0	0.162659	0.111424	0.130862	0.134981	0.0258647
3	20.104	C16:0	4.98773	6.01053	5.34294	5.44706	0.519291
4	20.63	C16:1	0.143204	0.247635	0.204419	0.198419	0.0524737
5	22.25	C17:0	0.076392	0.239361	0.0890293	0.134927	0.0906624
6	22.787	C17:1n7	1.06357	2.00497	1.37153	1.48002	0.479984	10
7	24.767	C18:0	18.0413	14.3938	19.2085	17.2145	2.51156
8	25.334	C18:1n9	17.0869	25.668	27.5983	23.4511	5.59542
9	25.483	C18:1n7	2.79007	2.88618	3.21421	2.96349	0.222388	50
10	26.558	C18:2n6	9.77007	11.2457	7.32329	9.44635	1.98114
11	28.401	C18:3n3	0.237237	0.200098	0.383745	0.273693	0.0970998
12	30.495	C20:0	1.33653	2.00761	1.81815	1.72076	0.345977
13	31.067	C20:1n9	0.540311	0.493545	0.389363	0.474406	0.0772723
14	32.572	C20:2n6	0.118874	0.125819	0.14697	0.130554	0.0146345
15	33.402	C20:3n6	1.32843	1.60913	2.09151	1.67636	0.385959
16	34.128	C20:4n6	2.46796	3.34397	3.81935	3.21043	0.685525	10	ARA
17	34.632	C20:3n3	0.307077	0.443825	0.296931	0.349278	0.0820373
18	36.24	C20:5n3	1.67279	2.32933	2.00556	2.00256	0.328279	10	EPA
19	36.795	C22:0	0.216785	0.141663	0.192592	0.18368	0.0383456
20	37.43	C22:1n9	0.193879	0.179238	0.115698	0.162938	0.0415615
21	43.003	C22:5n3	0.1043	0.186899	0.113054	0.134751	0.0453729
22	44.01	C22:6n3	13.5021	15.2408	9.16021	12.6344	3.13178		DHA
		SFA	76.3879	89.322	85.4035	83.7045	6.63232
		MUFA	57.3913	67.5599	70.2691	65.0735	6.78941
		n-6 PUFA	13.6853	16.3246	13.3811	14.4637	1.61877
		n-3 PUFA	16.2342	18.7218	12.2678	15.7413	3.25513
		HUFA	22.0263	26.3019	20.5331	22.9538	2.99412
		n-3HUFA	16.2342	18.7218	12.2678	15.7413	3.25513
		n-6HUFA	3.79638	4.95311	5.91087	4.88679	1.0588
		n-3	16.2342	18.7218	12.2678	15.7413	3.25513
		n-6	13.6853	16.3246	13.3811	14.4637	1.61877
		n-3/n-6	1.18625	1.14685	0.916798	1.0833	0.145533
		DHA/EPA	8.07163	6.54299	4.5674	6.39401	1.75686
		ARA/EPA	1.47535	1.4356	1.90438	1.60511	0.259937

## Sheet: 21c
			21c-1	21c-2	21c-3	21c-4	21c-5
	min
1	16.711	C14:0	0.382009	0.373645	0.38577	0.393723	0.301103	0.36725	0.0376762	10
2	18.233	C15:0	0.144898	0.0883764	0.1775	0.12269	0.112073	0.129108	0.0338435
3	20.104	C16:0	5.74428	5.21452	4.4687	7.10376	5.45585	5.59742	0.965827
4	20.63	C16:1	0.182049	0.196405	0.117587	0.178997	0.151732	0.165354	0.0312099
5	22.25	C17:0	0.125784	0.0728946	0.111768	0.141621	0.0929519	0.109004	0.0269936
6	22.787	C17:1n7	0.221037	0.264295	0.171731	0.288618	0.148792	0.218895	0.0592998
7	24.767	C18:0	19.7489	16.6751	17.5512	17.3557	17.9726	17.8607	1.1548
8	25.334	C18:1n9	18.9644	22.1284	16.5413	12.2268	21.1171	18.1956	3.96726
9	25.483	C18:1n7	6.35766	5.11674	6.32746	6.84283	3.61765	5.65247	1.30359	50
10	26.558	C18:2n6	6.34079	7.18962	7.14416	8.58334	7.01178	7.25394	0.817919
11	28.401	C18:3n3	0.149623	0.195465	0.172967	0.138367	0.145563	0.160397	0.023501
12	30.495	C20:0	1.57081	1.49222	2.18485	1.61226	0.933474	1.55872	0.444523
13	31.067	C20:1n9	0.213852	0.312726	0.359561	0.304324	0.212084	0.28051	0.0651528
14	32.572	C20:2n6	0.108876	0.110724	0.121198	0.153943	0.0900943	0.116967	0.0235143
15	33.402	C20:3n6	1.18194	1.06405	1.42265	1.55993	0.978939	1.2415	0.24402
16	34.128	C20:4n6	2.15028	1.8698	2.05927	3.043	1.80835	2.18614	0.498596	10	ARA
17	34.632	C20:3n3	0.286722	0.232091	0.237288	0.369457	0.233853	0.271882	0.0590917
18	36.24	C20:5n3	2.20366	2.65824	3.93805	1.80164	1.48202	2.41672	0.957883	10	EPA
19	36.795	C22:0	0.235816	0.222647	0.282948	0.212246	0.15211	0.221153	0.0471225
20	37.43	C22:1n9	0.156332	0.172735	0.253846	0.118163	0.121679	0.164551	0.0549955
21	43.003	C22:5n3	0.14988	0.124596	0.215063	0.106662	0.0839353	0.136027	0.0503617
22	44.01	C22:6n3	7.78855	7.71645	7.48048	10.2697	10.5049	8.752	1.49944		DHA
		SFA	74.4081	73.4917	71.7253	72.9277	72.7286	73.0563	0.989007
		MUFA	60.1985	59.9741	58.9978	54.9312	56.2708	58.0745	2.35084
		n-6PUFA	9.78189	10.2342	10.7473	13.3402	9.88916	10.7985	1.46984
		n-3PUFA	10.9706	11.3222	12.5806	13.0162	12.724	12.1227	0.913481
		HUFA	16.1963	16.1717	18.7282	19.6896	16.747	17.5066	1.60729
		n-3HUFA	10.9706	11.3222	12.5806	13.0162	12.724	12.1227	0.913481
		n-6HUFA	3.33222	2.93385	3.48192	4.60293	2.78729	3.42764	0.715408
		n-6	9.78189	10.2342	10.7473	13.3402	9.88916	10.7985	1.46984
		n-3	10.9706	11.3222	12.5806	13.0162	12.724	12.1227	0.913481
		n-3/n-6	1.12152	1.10631	1.17059	0.975711	1.28666	1.13216	0.112479
		DHA/EPA	3.53438	2.90285	1.89954	5.70018	7.08821	4.22503	2.12173		35.3438	29.0285	48.9954	57.0018	40.8821	42.2503	11.0396
		ARA/EPA	0.975777	0.703397	0.522917	1.68902	1.22019	1.02226	0.457418

## Sheet: 28c
		28c-1	28c-2	28c-4	28c-5
min
16.711	C14:0	0.118004	0.211325	0.38079	0.284112	0.248558	0.111325	10
18.233	C15:0	0.130365	0.172313	0.15642	0.197645	0.164186	0.0282233
20.104	C16:0	5.4846	5.12177	4.95046	4.82824	5.09627	0.285509
20.63	C16:1	0.16802	0.136748	0.0889701	0.168724	0.140615	0.0375203
22.25	C17:0	0.0787747	0.0805676	0.149374	0.0862841	0.0987502	0.0339009
22.787	C17:1n7	0.116367	0.117665	0.135217	0.168381	0.134408	0.0242256
24.767	C18:0	23.0433	19.5209	24.477	19.3289	21.5925	2.5717
25.334	C18:1n9	12.6236	15.792	13.8436	12.6105	13.7174	1.49904
25.483	C18:1n7	3.04884	3.96729	5.09919	6.21646	4.58295	1.37445	50
26.558	C18:2n6	5.33238	4.14092	7.8001	6.07997	5.83835	1.53233
28.401	C18:3n3	0.158676	0.119329	0.173961	0.14981	0.150444	0.0230173
30.495	C20:0	1.46462	1.29912	1.941	1.48734	1.54802	0.275091
31.067	C20:1n9	0.177025	0.188211	0.1561	0.11921	0.160137	0.0303571
32.572	C20:2n6	0.135862	0.165502	0.17722	0.127418	0.1515	0.0236789
33.402	C20:3n6	1.25945	1.25848	1.09398	1.43668	1.26215	0.139959
34.128	C20:4n6	1.98892	2.34429	3.21655	3.04408	2.64846	5.79296	10	ARA
34.632	C20:3n3	0.224984	0.268263	0.334338	0.426503	0.313522	0.087722
36.24	C20:5n3	2.29352	1.71868	2.26864	1.4111	1.92298	4.32257	10	EPA
36.795	C22:0	0.228518	0.164548	0.147446	0.191199	0.182928	0.0353253
37.43	C22:1n9	0.176846	0.204314	0.218521	0.242871	0.210638	0.0275866
43.003	C22:5n3	0.170489	0.113486	0.0794793	0.0843683	0.111956	0.0418103
44.01	C22:6n3	10.1332	10.7537	12.6952	13.1221	11.6761	1.45612		DHA
	SFA	68.5565	67.8594	79.5836	71.8119	71.9528	5.37092		0.199502
	MUFA	52.5198	51.4868	61.3212	53.2954	54.6558	4.50496
	n-6PUFA	8.71661	7.9092	12.2878	10.6882	9.90045	1.97372
	n-3PUFA	13.3862	13.3424	15.9176	15.6279	14.5685	1.39567
	n-3HUFA	13.3862	13.3424	15.9176	15.6279	14.5685	1.39567
	n-6HUFA	3.24837	3.60277	4.31052	4.48076	3.91061	0.58262
	HUFA	18.4121	18.598	22.5025	21.8427	20.3388	2.13586
	n-3	13.3862	13.3424	15.9176	15.6279	14.5685	1.39567
	n-6	8.71661	7.9092	12.2878	10.6882	9.90045	1.97372
	n-3/n-6	1.53572	1.68694	1.2954	1.46217	1.49506	0.162705
	DHA/EPA	4.41819	6.25697	5.59597	9.2992	6.39258	2.08164	0.526038
	ARA/EPA	0.867189	1.36401	1.41783	2.15724	1.45157	0.531751	0.877303
